# Supplementary material for: Association of COVID-19 Vaccines ChAdOx1-S and BNT162b2 with Circulating Levels of Coagulation Factors and Antithrombin
Source: Vaccines (Basel). 2022 Jul 31;10(8):1226. doi: 10.3390/vaccines10081226 (PMC9415160; doi:10.3390/vaccines10081226)
Supplement: Supplementary file 1 [file vaccines-10-01226-s001.zip]

Archive with 1 entries (1 files):
- vaccines-1800670-supplementary.pdf
